# Supplementary material for: Value of parental concern and clinician’s gut feeling in recognition of serious bacterial infections: a prospective observational study
Source: BMC Pediatr. 2019 Jul 3;19:219. doi: 10.1186/s12887-019-1591-7 (PMC6607523; doi:10.1186/s12887-019-1591-7)
Supplement: Supplementary file 1 — Study population, participants and results of parental and clinician questionnaires. Information on the demographic data and outcomes of the study population, as well as data collected in the parental and clinician questionnaires that were analysed for this article. (XLSX 36 kb) [file 12887_2019_1591_MOESM1_ESM.xlsx]

## Sheet: data_entry
Patient No.	Diagnosed with SBI?	Age (months)	Gender	Parent or guardian filling the questionnaire	Number of children in the family	Age range of the mother, years	Education of the mother	Age range of the father, years	Education of the father	Rapid or superficial breathing	Grunting, moaning	Changed skin color	Rejection of favourite activities or toys	Inconsolable crying	Atypical cry	Screaming	Irritability	Drowsiness	Decreased appetite or refusal of food	Refusal of drinks	Reduced urine output	Changed smell of urine	Different illness (Likert scale)	Different illness (yes/no/unsure)	What is a considerably high temperature	At what body temperature parents give antipyretics	IS there such thing as dangerous/life threatening elevation of body temperature	Dangerous/life threatening elevation of body tempreature	IS elevated body temperature indicative of serious illness	Gut feeling (something is wrong)	Sense of reassurance	"red flags"	Doctor	Blood tests taken	Hospitalized	Antibiotics prescribed	Readmission	Duration of hospitalization, days	ICU	Diagnosis
1	1	8	1	0	2	20's	3	20's	3	0	0	0	0	0	0	0	0	0	0	0	0	0	1	1	39	38	1	40	3	1	0	1	1	1	1	1	0	28	1	samonella typhimurium septicaemia, purulent meningitis
2	1	57	0	0	2	30's	6	30's	5	0	0	0	0	0	0	0	0	0	1	1	0	1	6	0	39.5	39	1	38	3	1	0	0	1	1	1	1	0	6	0	right sided pneumonia
3	1	176	1	0	2	30's	5	40's	3	0	0	0	1	0	0	0	0	1	1	0	0	0	1	1	39	38	1	39	1	2	2	0	2	1	1	1	0	4	0	bilateral pneumonia, reactive pyelitis
4	1	41	1	1	3	40's	5	40's	6	1	1	1	1	1	1	1	1	1	1	1	1	0	2	1	40.2	37.8	1	42	1	2	0	1	1	1	1	1	0	4	0	salmonella typhimurium enteritis
5	0	11	1	0	2	20's	4	20's	2	1	1	0	1	1	0	0	1	1	1	1	0	0	1	1	39	38	1		1	2	0	0	1	1	1	1	0	7	0	unspecified bacteral infection, atopic dermatitis
6	1	34	1	0	1	20's	2			1	1	1	0	0	1	0	0	1	1	1	1	0	2	1	39	37.5	1	39	1	2	2	1	1	1	1	1	0	3	0	acute appendicitis
7	0	25	0	1	2	30's	4	30's	5	1	0	0	0	0	0	0	1	0	1	1	1	1	2	1	39	38	1	39	3	0	0	1	2	1	0	0	0	0	0	acute laryngitis (croup)
8	1	213	0	0	1	50's	3	50's	2	1	0	0	0	1	0	1	0	0	0	1	1	0	1	1	39	38	3		3	1	0	1	1	1	1	1	0	7	0	toxic shock syndrome, sepsis
9	0	6	1	0	2	20's	5	20's	4	0	0	0	0	0	0	0	0	0	1	1	0	0	4	2	39	38	1	40	1	0	0	0	1	1	1	0	0	3	0	fever without source
10	0	120	0	0	2	30's	4	30's	2	1	0	1	1	0	0	0	0	1	1	0	0	0	2	1	38	37.5	1	38.7	1	1	2	1	1	1	0	0	0	0	0	acute pharyngitis
11	0	10	0	0	2	30's	5	30's	2	0	1	1	1	1	0	1	1	0	0	1	1	0	3	1	39	38.5	1	40	1	0	1	0	2	1	1	0	1	1	0	acute laryngitis (croup), diarrhea
12	1	101	0	0	1	20's	3	20's			0	0	0	0	0	0	0	1	0	0	0	0	1	1	38.6	38.5	1	39	1	1	0	1	2	1	1	1	0	2	0	urinary tract infection (acute pyelonephritis)
13	1	2	1	0	1	20's	6	20's	5	0	0	1	0	0	0	0	0	1	0	0	1	0	4	0	38	38	1	39.5	1	0	1	0	1	1	1	1	0	3	0	urinary tract infection (acute pyelonephritis)
14	0	26	0	0	2	20's	5	20's	6	1	0	0	0	0	0	0	0	0	1	0	0	0	1	1	38.5	38.5	1	40	3	2	2	0	2	1	0	0	0	0	0	acute tonsillitis
15	0	136	1	0	3	30's	1	40's	2	1	1	1	1	1	0	0	1	1	1	0	0	0	1	1	40	38	3		1	1	0	0	2	1	0	1	0	0	0	acute streptococcal tonsillitis
16	0	110	1	0	3	40's	3	50's	3	0	1	0	1	1	0	0	0	0	1	1	0	0	2	1	38.5	38.2	1	39	1	1	0	0	1	1	0	0	0	0	0	URTI
17	0	7	0	0	1	40's	8	30's	5	1	0	0	0	1	0	0	1	0	1	0	0	0	2	1	39	38.8	1	39.8	3	0	1	0	2	1	0	0	0	0	0	URTI
18	0	7	0	0	2	30's	6			0	0	0	0	0	0	0	0	0	0	0	0	0	3	1	39	38	1	40	1	0	0	0	1	1	0	1	0	0	0	URTI, acute otitis media
19	0	18	1	0	2	30's	5	40's	6	0	0	0	1	1	1	1	0	0	1	1	1	1	3	1	38	38.5	1	39	1	0	2	1	2	1	1	0	0	2	0	Wheezing bronchitis, atopic dermatitis
20	0	164	1	0	2	40's	2	40's	3	0	1	1	1	0	0	0	0	1	1	1	0	0	3	1	40	38.5	1	40	1	1	0	1	2	1	1	1	0	1	0	acute streptococcal tonsillitis
21	0	24	0	0	2	20's	6	30's	6	0	0	1	0	0	0	0	1	0	0	0	0	0	4	2	39	37.5	1	40.5	1	0	1	1	1	1	1	0	0	2	0	URTI, febrile seizures
22	1	20	0	0	2	30's	5	30's	4	1	1	1	0	0	0	0	0	1	0	0	0	0	4	2	40	38.5	1	40	3	2	2	1	2	1	1	1	0	12	1	left sided pleuropneumonia
23	1	163	1	0	1	40's	5			1	0	1	1	0	0	0	0	1	1	0	0	0	1	1	39.5	39	1	39	1	2	1	0	2	1	1	1	0	4	0	right sided pneumonia
24	1	27	0	0	1	30's	3			1	0	0	1	1	1	1	0	1	1	1	1	1	2	1	40	37	1	38	1	2	0	0	2	1	1	1	0	6	0	bilateral pneumonia, acute pharyngitis
25	0	27	1	1	1	30's	5	20's	4	1	0	0	0	0	0	0	0	1	1	0	0	0	5	0	39	38	1	39.5	1	0	1	0	1	1	1	1	0	1	0	acute exudative tonsillits
26	0	43	1	0	2	20's	3	30's		1	1	0	1	0	1	0	0	0	1	0	0	0	1	1	38	38	1	39	1	0	1	1	1	1	0	0	0	0	0	acute laryngitis, bronchitis
27	0	90	1	0	2	30's	6	50's	3	0	1	0	1	0	0	0	0	0	1	1	0	0	5	0	39	38.5	1	39	1	0	0	1	1	1	1	1	0	1	0	exudative tonsillitis (EBV infection)
28	0	117	0	0	2	40's	5	40's	5	1	1	1	1	0	0	0	1	1	1	0	1	0	2	1	37	38	1	39	3	0	1	0	1	1	0	0	0	0	0	unspecified viral infecton, reactive hepatitis
29	0	11	1	0	2	20's	2	20's	4	1	1	0	0	0	1	0	1	0	0	1	1	0	1	1	38.8	38	1	39	1	0	2	0	1	1	0	1	0	0	0	acute otitis media
30	0	212	0	0	1	30's	3			0	0	0	0	0	0	0	0	1	1	1	0	0	5	0	40	38	1		3	0	2	0	1	1	0	1	0	0	0	acute streptococcal tonsillitis
31	1	56	1	1	1	30's	5	30's	4	0	0	0	1	1	0	0	0	0	1	1	0	0	1	1	39.5	38	1	40	1	1	0	1	1	1	1	1	0	4	0	wound infection, sepsis
32	1	134	1	2	1	30's	5	30's	4	0	0	0	0	1	0	0	0	0	1	0	0	0	1	1	39.5	38	1	39.5	1	1	0	1	2	1	1	1	0	2	0	right sided pneumonia
33	1	63	0	0	2	40's	5	30's	3	1	0	0	0	0	0	0	0	0	0	0	0	0	4	0	39	38	1	40	2	0	2	0	1	1	1	1	0	2	0	right sided pneumonia
34	0	186	1	0	2	40's	2	30's	2	0	0	0	1	0	0	0	0	1	1	0	0	1	5	0	39.5	38.5	1	40	1	1	0	1	2	1	1	1	0	3	0	acute streptococcal tonsillitis
35	0	8	1	0	1	20's	5	20's	5	0	0	0	0	0	0	0	0	0	0	1	0	0	1	1	39	38.5	1	40	1	2	2	0	1	1	1	0	0	2	0	URTI
36	0	9	0	0	2	20's	5	40's	5	0	0	0	1	1	0	0	1	1	1	1	0	0	2	1	39	38.5				1	0	1	2	1	0	0	0	0	0	acute bronchitis
37	0	38	1	1	1	30's	6	30's	5	1	0	1	1	1	0	0	0	0	1	1	0	0	5	0	39	38	1	39	0	0	1	1	2	1	0	0	0	0	0	URTI
38	0	69	0	0	1	20's	3	20's	4	0	0	1	1	0	0	0	0	1	1	1	1	1	1	1	40	37.5	1	40	1	2	0	1	1	0	0	0	0	0	0	URTI
39	0	46	1	0	2	30's	3	40's	3	1	1	0	1	1	0	0	1	1	1	1	1	0	3	1	39.7	38.8	1	40	1	0	1	0	1	1	1	0	0	4	0	URTI, acute bronchitis
40	0	12	1	0	4	30's	6	40's	5	1	1	0	1	1	1	0	1	1	1	1	0	0	0	0	39	38	1	40	0	2	2	0	1	1	1	1	0	2	0	acute tonsillitis
41	0	36	0	0	1	30's	5			1	1	0	0	1	0	0	1	0	1	1	1	0	5	0	39	38.5	1	39	0	2	2	1	1	1	1	0	0	3	0	acute rhinosinusitis
42	0	37	0	0	2	40's	5	40's	5	1	0	1	1	1	0	0	0	1	1	1	1	0	1	1	39	38.5	1	40	0	2	1	1	2	1	1	1	0	2	0	acute streptococcal tonsillitis
43	1	32	1	0	1	30's	5	20's	5	1	1	0	1	1	0	0	0	1	1	0	0	0	2	1	38.7	38	1	39.5	1	2	0	1	2	1	1	1	0	3	0	left sided pneumonia, acute otitis media
44	1	20	0	0	2	30's	6	40's	3	0	0	0	0	1	0	1	0	0	1	1	0	0	2	1	40	39.4	1	41	3	1	0	1	2	1	1	1	0	3	0	urinary tract infection (acute pyelonephritis)
45	0	17	1	0	1	30's	5	30's	5	1	1	1	1	0	0	0	0	1	1	1	1	0	7	0	39.9	38.5	1	39.9	1	2	2	0	1	1	0	0	0	0	0	fever without source
46	0	15	0	0	1	20's	2	20's	1	1	1	0	1	1	1	1	0	1	1	1	0	0	1	1	39	37.8	1	39	1	2	1	1	2	1	1	1	0	4	0	adenovirus enteritis, acute otitis media
47	0	121	0	0	1	30's	2	40's	2	1	0	0	0	0	0	0	0	1	0	0	0	0	4	0	38	38	1	39	4	0	1	0	2	1	0	0	0	0	0	acute gastroenteritis
48	0	13	0	0	2	20's	2	30's	5	0	0	0	1	0	1	0	0	1	1	1	0	1	1	1	38	38	1	40	3	2	1	1	2	1	0	0	0	0	0	acute tonsillitis
49	0	31	1	0	2	20's	5	30's	5	0	0	1	0	1	0	0	1	1	1	0	0	0			39	38.5	1	39	1	2	0	0	1	1	1	1	0	4	0	acute tonsillitis, adenovirus infection
50	1	197	0	2	4	50's	2	50's	2	0	0	1	0	0	0	0	0	1	0	0	0	0	2	1	39.4	38.5	1	39.5	3	2	0	0	1	1	1	1	0	4	0	right sided pneumonia
51	0	63	0	0	1	30's	2	30's	1	0	0	1	0	0	0	0	0	0	1	0	0	0	2	1	40	38	3		4	0	0	0	2	0	0	1	0	0	0	scarlet fever
52	0	31	1	0	1	30's	6	30's	5	0	0	0	1	1	0	0	1	1	0	0	0	0	5	0	39	37.9	1	39	1	0	1	0	1	1	1	1	0	2	0	acute pharyngitis, acute otitis media
53	1	15	1	1	1	20's	6	20's	5	1	1	0	1	1	1	1	1	1	1	1	0	0	2	1	38	38.5	1	39	1	1	0	1	1	1	1	1	0	5	0	left sided bronchopneumonia
54	1	72	0	0	2	30's	5	30's	2	0	1	0	1	1	0	0	0	1	1	1	0	0	1	1	39	38.5	1	38.5	1	1	0	0	2	1	0	1	0	0	0	urinary tract infection (acute pyelonephritis)
55	0	54	0	0	1	30's	2			0	0	0	1	0	0	0	0	1	1	1	0	0	2	1	39	38	1	39	1	2	2	0	2	1	0	0	0	0	0	fever without source
56	0	18	1	0	1	30's	6			1	0	0	1	1	0	0	1	1	1	1	1	0	4	0	39	38.5	1	40	3	2	0	0	1	1	1	1	0	2	0	unspecified bacterial infection
57	1	31	0	0	2	30's	5	40's	2	1	1	1	1	1	1	0	0	0	1	1	1	0	2	1	39	38	1	39.5	4	1	0	1	2	1	0	1	0	0	0	pneumonia
58	1	202	0	0	2	30's	5	40's	4	1	0	0	0	0	0	0	0	0	1	0	0	0	4	0	39	38.5	1	39	3	1	0	1	2	1	0	1	0	0	0	pneumonia
59	0	26	0	0	1	30's	5	30's	5	1	0	0	1	1	0	0	0	1	1	1	0	0	5	0	38.3	37.3	1	40	3	2	2	1	2	1	1	0	0	3	0	URTI, RSV and bocavirus infection, acute bronchitis
60	0	140	0	1	2	30's	5	30's	2	0	0	0	0	0	0	0	0	1	1	0	0	0	4	0	39	37.5	1	40	1	0	2	1	1	1	0	0	0	0	0	URTI, constipation
61	0	65	0	0	2	40's	4	30's	4	0	0	0	0	0	0	0	0	0	1	1	0	1	1	1	39	38	1	39.5	3	0	0	0	2	1	1	1	0	3	0	acute exudative tonsillits
62	1	102	1	0	3	40's	2	50's	3	0	1	0	0	0	0	0	0	0	1	0	0	0	2	1	39	38	1	39.5	3	2	2	1	1	1	1	1	0	1	0	bacterial gastroenteritis
63	0	30	1	1	2	20's	3	20's	3	1	0	0	0	0	0	0	0	1	1	0	0	0	4	0	38	28	1	39.7	1	0	1	1	1	1	1	1	0	0	0	acute tonsillitis
64	0	123	0	1	3	50's	5	50's	5	0	1	0	0	0	0	0	0	1	1	1	0	0	1	1	40	38.5	1	39	3	0	1	0	1	1	1	1	0	5	0	URTI (bacterial)
65	0	123	0	0	1	30's	6	40's	5	0	1	0	0	0	0	0	1	0	0	0	0	0	1	1	39	38	1	39	1	0	1	0	2	1	0	0	0	0	0	acute tonsillitis
66	0	51	1	0	1	30's	5	50's	5	0	1	0	1	1	0	0	0	0	1	1	1	0	3	1	40	38	1	39	3	0	2	0	2	1	1	1	0	3	0	acute tonsillitis
67	1	49	1	0	2	20's	1	30's	3	1	0	0	1	0	0	0	0	1	1	1	1	0	1	1	39	38	1	39	1	2	2	1	1	1	1	1	0	3	0	right sided pneumonia
68	0	56	1	0	2	30's	2			1	1	0	0	1	1	1	0	1	1	0	1	0	2	1	39.5	38.5	1	39	1	1	2	1	2	1	1	1	0	3	0	acute tonsillitis, adenovirus infection
69	0	42	0	0	1	30's	5	30's	6	1	1	0	0	0	1	0	0	0	1	0	0	0	2	1	39	38.5	1	40	1	1	2	1	2	1	0	0	0	0	0	Acute otitis media
70	0	56	0	0	2	30's	2			1	1	0	0	1	1	1	0	1	1	0	1	0	1	1	39.5	38.5	1	39	1	1	2	1	2	1	1	0	0	3	0	adenovirus infection
71	0	19	0	0	2	30's	1	20's	2	0	0	0	0	0	0	0	0	0	0	0	0	0	2	0	39.5	38.5	1	39	1	0	2	1	1	1	1	1	0	0	0	scarlet fever/streptococcal tonsillitis
72	1	67	0	0	1	30's	5	30's	1	0	0	0	1	0	0	0	0	1	1	0	0	0	1	1	40	38	1	40	2	0	0	0	1	1	0	1	0	0	0	left sided pneumonia, acute otitis media
73	0	163	0	0	2	40's	2	50's	5	0	1	1	0	0	0	0	0	1	0	0	0	0	4	2	39	38.5	1	41	1	0	1	1	1	1	0	0	0	0	0	unspecified viral infection
74	0	60	0	0	1	30's	4	40's	5	0	1	0	0	1	0	0	0	1	1	0	0	0	4	0	39	38.5	1	39.5	2	0	1	0	1	1	0	0	0	0	0	acute gastroenteritis
75	1	88	1	0	2	30's	3	50's	4	1	1	1	0	1	0	0	1	0	0	0	0	0	2	1	38	38	1	39	1	1	0	1	2	1	1	1	0	12	1	right sided pneumonia
76	1	152	0	0	2	40's	5	50's	3	1	1	0	1	1	0	1	1	1	1	1	1	0	1	1	39	39	1	39.9	1	1	0	1	1	1	1	1	0	31	1	acute osteomyelitits, sepsis, MODS, septic pneumonia
77	0	148	1	0	1	30's	6	30's	2	0	1	1	1	0	0	0	0	1	1	1	1	0	1	1	38.5	38	1	39	1	1	0	1	2	1	1	1	0	12	0	unspecifed aseptic meningitis
78	0	10	0	0	2	40's	5	30's	5	1	1	1	1	1	1	1	1	1	1	1	0	0	6	0	39.5	38	1	40	1	2	0	0	2	1	1	1	0	2	0	unspecified bacterial infection
79	1	44	1	0	2	30's	6	30's	5	1	1	1	1	1	1	0	1	1	1	1	1	1	1	1	39.9	38.5	1	40	3	2	2	1	1	1	1	1	0	2	0	campylobacter enteritis
80	0	172	0	0	2	50's	5			0	0	0	0	0	0	0	0	0	0	0	0	0	4	2	39	38	2		1	0	1	0	1	1	0	0	0	0	0	influenza
81	0	50	0	0	2	40's	2	40's	5	0	0	0	0	0	0	0	0	0	1	0	0	0	1	1	39	38.5	1	39.5	3	2	2	1	2	1	0	1	0	0	0	acute otitis media
82	0	58	0	0	3	40's	4	40's	5	0	0	0	1	1	1	0	0	1	1	1	1	0	5	0	39	38	1	38	3	2	1	0	1	1	0	0	0	0	0	stomatitis
83	0	29	0	0	1	20's	4	30's	4	1	1	1	1	1	1	0	0	1	1	1	1	0	1	1	39	38.5	1		1	0	2	0	1	1	0	0	0	0	0	Influenza type A
84	0	67	1	0	3	30's	3	30's	1	0	1	1	0	1	1	0	1	1	1	0	1	0	1	1	38	38	1	39	1	0	1	0	2	1	0	0	0	0	0	influenza
85	0	31	0	0	2	30's	5	30's	2	0	1	0	1	0	0	0	0	0	1	0	0	0	2	1	39.5	38.5	1	39.5	1	0	1	0	1	1	1	1	0	0	0	exudative tonsillitis
86	0	22	0	0	2	30's	5	40's	5	1	1	1	0	0	0	0	0	1	1	0	0	0	2	1	39.5	38.5	1	39.5	1	0	1	1	1	1	1	0	0	1	0	Influenza type A, febrile seizures
87	0	15	1	0	1	40's	6	50's	5	0	0	0	0	1	0	0	1	0	0	0	0	0	1	1	38	37.8	1	39	3	0	2	1	1	1	0	0	0	0	0	acute pharyngitis
88	0	26	1	1	2	30's	2	20's	2	0	1	0	0	0	0	0	1	0	1	0	0	0	4	2	38	38	1	39	1	2	0	1	2	1	0	0	0	0	0	influenza
89	0	26	1	0	2	30's	5	40's	1	1	1	0	1	0	0	0	0	0	1	1	0	0	1	1	39	38	1	40	3	0	1	0	1	0	0	0	0	0	0	influenza tyle B
90	0	59	0	0	3	40's	5	40's	3	1	1	1	1	1	0	0	0	1	1	1	1	0	4	2	39.5	38.5	1		1	2	1	1	2	1	1	0	0	2	0	Influenza type B
91	0	40	0	0	2	40's	5	40's	2	1	0	0	0	0	0	0	0	0	0	0	0	0	4	2	40	38.5	1	40	3	0	1	0	1	1	0	0	0	0	0	influenza, febrile seizures
92	0	136	1	0	3	40's	3	40's	5	1	1	1	1	0	0	0	0	0	1	0	0	0	0	1	38	38	1	39	2	0	1	0	1	1	0	1	0	0	0	acute gastroenteritis
93	0	173	0	0	2	30's	4	30's	3	0	1	1	1	0	0	0	0	0	1	1	0	0	5	0	39	38	1	39.5	1	2	0	1	1	1	0	0	0	0	0	abdominal pain
94	1	10	1	0	1	20's	2	20's	3	1	0	0	1	1	0	1	1	1	0	0	0	0	1	1	38	38	1	40	1	2	2	1	2	1	1	1	0	4	0	urinary tract infection (acute pyelonephritis)
95	1	60	0	0	3	40's	1	30's	1	1	1	0	1	0	0	0	1	1	1	1	0	0	1	1	38	38	1		1	1	0	1	2	1	1	1	0	5		pneumonia
96	0	44	1	0	2	40's	6	40's	5	0	0	0	0	1	0	0	0	1	0	1	1	0	0	0	40	38.5	1	40	1	1	0	1	2	1	1	1	0	0	0	scarlet fever, acute otitis media
97	0	42	1	0	2	30's	4	40's	5	1	0	0	0	0	0	0	0	0	0	0	0	0	2	1	40	38.5	1	40	1	2	1	1	1	1	0	0	0	0	0	Influenza type A
98	0	32	0	0	1	30's	2			1	0	0	0	0	0	0	0	1	0	0	0	0	6	0			1	39.8	2	0	1	0	1	0	0	0	0	0	0	influenza
99	0	3	1	0	2	20's	3	30's	6	1	0	0	0	1	0	1	1	1	1	0	0	0	4	2	38	38	1	39	1	0	1	0	1	1	0	0	0	0	0	unspecified viral infection
100	0	16	1	1	1			30's	4	0	0	0	1	1	0	1	0	0	1	0	0	0	1	1	38.9	37.8	1	39	2	2	2	1	1	1	0	0	0	0	0	URTI
101	0	109	1	0	1	40's	5			1	1	0	1	0	0	0	0	1	1	1	0	0	6	0	38.2	38	1	39.5	4	2	2	0	2	1	0	0	0	0	0	URTI, epistaxis
102	1	28	1	0	2	30's	5	30's	3	0	0	0	0	1	0	0	0	1	1	0	0	0	1	1	38.2	38.1	1	40	3	0	2	0	2	1	0	1	0	0	0	bilateral pneumonia
103	0	20	0	0	2	20's	2	30's	3	0	0	0	0	0	0	0	0	1	0	1	1	0	1	1	39.7	38	1	40	2	2	1	0	2	1	0	0	1		0	URTI
104	0	108	0	0	2	30's	2			0	0	0	0	1	0	0	0	1	1	1	1	0	1	1	42	38	1	39	1	1	0	1	1	1	1	0	0		0	Adenovirus enteritis
105	0	137	1	0	2	40's	6	40's	4	0	1	1	0	0	0	0	0	0	0	0	0	0			39	38.5	1	39	1	0	1	0	2	1	0	1	0	0	0	Acute tonsillitis
106	0	156	1	0	1	30's	5	30's	6	0	0	0	0	0	0	0	0	0	0	0	0	0	6	0	40	38.9	1	39	1	0	2	0	1	1	1	0	1	3	0	Fever without source, somatization
107	0	20	1	0	1	30's	5	30's	5	0	0	0	0	1	0	0	0	0	1	1	0	0	5	0	39	38.5	1	40	3	2	0	0	2	1	1	1	0	4	0	Unspecified bacterial infection
108	0	55	1	0	1	30's	6	30's	2	1	1	1	1	1	1	0	0	1	1	1	1	0	1	1	39	38.5	1	39.5	1	1	2	1	2	1	1	1	0	5	0	Influenza (suspected)
109	1	27	1	0	1	30's	5	30's	4	0	0	0	1	0	0	0	0	1	1	0	0	0	2	1	39	38.5	1	40	3	1	0	1	1	1	1	1	0	3	0	Right sided pneumonia
110	1	27	1	0	2	30's	2	30's	3	1	1	0	0	1	0	0	0	0	1	1	1	0	2	1	39	38	1	40	1	2	0	1	1	1	1	1	1	3	0	Bilateral pneumonia
111	0	10	1	0	3	30's	2			0	0	1	0	1	0	0	0	0	1	0	0	0	1	1	39.7	38.3	1	41	1	2	1	1	2	1	1	0	0	7	0	URTI, adenovirus infection, bronchitis, tonsillitis
112	0	11	0	0	2					1	1	0	0	0	0	0	0	0	1	1	0	0	1	1	40	38	1	40	1	0	1	0	2	1	1	0	0	2	0	URTI rhinopharyngitis
113	0	17	1	0	2	30's	4	30's	4	0	0	0	0	0	0	0	0	0	0	0	0	0	2	1	38.5	39	1	39	1	0	2	1	2	1	1	1		2	0	Acute bronchitis, rhinopharyngitis
114	0	38	1	0	1	30's	6	30's	3	0	1	0	1	0	0	0	0	0	1	0	0	0	5	0	39	38	1	40	3	0	1	0	2	1	0	0	0	0	0	URTI, gastroenteritis
115	0	33	1	0	2	30's	2	30's	3	1	1	1	1	1	0	1	1	1	1	1	1	0	2	1	38	38	1	39	2	2	0	1	1	1	1	0	0	1	0	URTI (suspected influenza
116	0	45	1	0	4	30's	6	30's	4	1	1	0	0	0	0	0	0	1	0	0	0	0	3	1	38.5	37.5	1	39.5	3	1	0	1	2	1	1	0	0	2	0	Unspecified viral infection, myositis
117	0	11	0	0	2	30's	6	40's	6	0	1	0	0	1	0	1	0	0	1	1	0	0	2	1	39.2	39.5	1	40	2	1	0	1	2	1	1	1	0	3	0	Influenza type A, unspecified bacterial infection
118	0	73	0	0	2	30's	2			0	0	0	0	0	1	0	0	1	0	0	0	0	4	2	39.5	38	1		1	2	2	0	1	1	1	0	0	3	0	URTI, suspected influenza
119	1	15	1	0	2	30's	3	40's	3	1	1	0	0	1	0	0	1	1	1	1	1	1	1	1	38.7	38.5			1	1	2	1	2	1	1	1	0	5	0	Pneumonia, otitis media
120	1	135	0	0	2	30's	5	40's	4	0	1	1	1	0	0	0	0	1	1	0	1	0	2	1	40	38.1	1	40	1	2	2	0	1	1	1	1	0	7	0	Staphylococcus epidermidis bacteraemia, tonsillitis
121	0	77	1	2	2	40's	5	40's	3	0	0	0	1	0	0	0	0	1	1	0	0	0	5	0	39	38.5	1	40	1	0	1	0	2	1	0	1	0	0	0	Acute tonsillitis
122	0	9	1	0	2	30's	4	30's	5	1	1	0	1	1	0	0	0	1	1	1	1	0	1	1	39	38.4	1	39.5	3	0	1	0	2	1	1	1	0	4	0	URTI
123	0	11	1	0	1	20's	3	30's	4	1	1	0	0	1	0	0	0	0	1	1	0	1	7	0	39	38.5	1	41	3	0	1	0	2	1	0	0	0	0	0	URTI
124	0	40	1	0	1	20's	5	30's	5	0	1	0	1	0	0	0	0	1	1	1	1	0	5	0	39	28	1	39.5	1	2	0	1	2	1	1	1	0	4	0	Adenovirusi nfection, unspecified bacterial infection
125	0	12	1	0	2	40's	5	40's	3	1	1	0	1	1	1	0	1	1	1	1	1	0	3	1	38.5	38.2	1	39.5	3	2	1	1	2	1	1	0	0	4	0	RSV bronchiolitis, nasopharyngitis
126	1	48	0	0	3	20's	3			1	0	0	0	0	0	0	0	0	1	1	0	0	1	1	38	38	3		3	2	0	1	1	1	1	1	0	1	0	Right sided pneumonia
127	0	209	0	0	2	40's	5			0	0	0	0	0	0	0	0	1	0	1	0	0	1	1	39	38				1	0	1	1	1	1	0	0	2	0	Acute tonsillitis
128	0	8	0	0	2	30's	5	30's	6	1	0	1	0	0	1	0	0	1	1	1	1	0	1	1	40	38.5	3		3	2	1	1	1	1	1	1	0	5	0	URTI
129	1	18	1	0	1	20's	3	30's	2	0	1	0	0	1	0	0	0	1	1	1	0	0	1	1	40	38.5	1	40	3	1	2	1	2	1	1	1	0	1	0	Pneumonia
130	1	142	1	0	3	30's	2	30's		0	0	0	0	0	0	0	0	1	0	0	1	0	2	1	39	38.5	1	39.8	1	1	0	1	2	1	1	1	0	5	0	Right sided pneumonia (Mycoplasma pneumoniae origin)
131	0	73	0	2	2	30's	4	40's	4	0	0	0	0	0	1	1	0	0	0	0	0	0	1	1	40	39	1	39.9	1	2	0	0	1	1	0	0	0	0	0	Influenza Type A
132	1	11	1	0	2	30's	4			1	1	0	1	1	1	0	0	1	1	1	1	1	1	1	39	38.5	1	39.9	1	1	0	1	1	1	1	1	1	10	0	Severe Str. Pyogenes infection with destructive cervical lymphadenitis and phlegmon. Right sided pneumona.
133	1	2	1	1	1	20's	6	40's	5	0	0	0	0	0	0	0	0	0	0	0	0	0	1	1	39	38.5	1	39	1	2	2	1	1	1	1	1	1	7	0	UTI bilateral pyelitis
134	0	26	0	0	1	30's	4	30's	5	0	1	0	1	1	0	0	0	1	1	1	0	0	5	0	38	38	1	38	3	2		1	2	1	1	0	1	2	0	URTI, readmission 3 days later due to gastroenteritis
135	0	95	0	1	2	30's	6	30's	5	0	1	1	0	0	0	0	0	0	0	0	0	0	3	1	41	38	1	39	1	2	0	0	1	1	1	0	0	2	0	URTI, suspected infectious mononucleosis
136	1	70	1	0	2	20's	2	30's	3	1	1	1	1	1	1	1	1	1	1	1	1	0	4	0	39	38	1	39	3	1	0	1	2	1	1	1	0	7	0	Acute appendicitis with diffuse peritonitis
137	0	53	0	0	2	30's	6	50's	5	0	0	1	0	0	0	0	0	1	1	0	1	0	1	1	39	38.5	1	39	1	1	0	1	2	1	0	1	0	0	0	Fever without source
138	0	109	0	0	2	40's	2	50's	4	0	0	0	1	0	0	0	0	0	1	0	0	0	4	2	39.5	38.5	1	40	1	0	2	0	1	1	0	0	0	0	0	Rotavirus enteritis
139	0	11	1	0	2	30's	6			1	1	0	1	0	1	0	0	0	0	1	0	0	1	1	39	38.5	1	40	1	2	2	0	1	1	1	0	0	1	0	Roseola infantum
140	1	155	1	0	3	40's	6	40's	3	1	1	0	1	0	0	0	0	1	1	1	0	0	5	0	39	38	1	40	1	2	2	1	2	1	1	1	0	3	0	Right sided pneumonia
141	0	98	1	0	2	30's	5			0	0	0	1	0	0	0	0	0	1	0	0	0	2	1	40	39	1	41	3	2	2	1	1	1	0	1	0	0	0	Streptococcal tonsillitis
142	0	74	0	0	1	30's	5	30's	2	1	0	0	0	0	0	0	1	0	1	1	0	0	3	1	39	38	1	40	1	0	1	0	1	1	0	1	0	0	0	Unspecified bacterial infection
143	0	19	1	0	2	30's	4	30's	6	1	0	1	1	0	1	0	0	1	1	0	0	0	3	1	39	39	1	41	3	0	0	1	1	1	1	1	0	5	0	Tonsillitis
144	0	92	1	0	2	30's	3	40's	3	0	0	0	0	0	0	0	0	0	0	0	0	0	7	0	39.5	38	1	39	3	2	2	1	1	1	0	0	0	0	0	Febrile seizures
145	1	24	1	0	2	40's	3			1	1	0	1	0	0	0	0	0	1	1	0	0	1	1	39	38	1	40	1	1	0	1	2	1	1	1	0	7	0	Bilateral parachilar pneumonia, right sided upper lobe pneumonia
146	0	60	1	0	2	30's	4	30's	4	0	1	0	0	1	0	0	1	0	0	0	0	0	7	0	40	38.3	1	40	3	0	1	1	1	1	1	1	0	1	0	Juvenile recurrent parotitis
147	0	128	0	1	1			30's	6	0	0	0	0	1	0	0	1	1	1	1	0	0	4	2	38	38	1	39	1	2	2	1	2	1	0	1	0	0	0	Skin infection after burn
148	0	81	1	0	3	30's	4	20's	4	0	1	0	1	0	0	0	1	1	0	0	0	0	7	0	39	38.7	1	39	1	1	2	0	1	1	0	0	0	0	0	Unspecified viral infection
149	0	107	0	0	2	40's	3	30's	2	0	0	0	1	0	0	0	0	1	1	0	1	0	5	0	39.9	38	1	40	1	2	2	1	2	1	0	0	0	0	0	Rotavirus gastroenteritis
150	0	42	0	0	4	30's	2	30's	4	1	0	0	1	0	0	0	0	1	1	0	0	0	4	2	40	38.4			1	0	2	0	1	1	0	0	0	0	0	Acute gastroenteritis
151	0	143	1	0	2	40's	4	40's	6	0	0	0	1	0	0	0	0	1	1	1	1	0	2	1	38	38	1	40	3	1	0	1	2	1	1	1	0	13	0	Enterovirus meningitis, rotavirus gastroenteritis
152	0	77	0	0	2	30's	5	30's	5	1	0	0	1	1	0	0	0	1	1	0	0	0	2	1	39.9	38.5	1	40	3	2	0	0	1	1	0	0	0	0	0	Acute bronchitis
153	1	28	1	0	1	30's	5	40's	2	1	0	0	0	0	0	0	0	0	1	1	0	0	2	1	39.5	38	1	39	1	1	2	1	1	1	1	1	0	9	1	Severe left sided pneumonia
154	0	18	0	0	2	30's	6	30's	6	1	0	0	0	1	0	0	0	0	0	0	0	0	1	1		37.7	1	39	2	2	2	1	2	1	1	1	0	3	0	Acute wheezy bronchitis
155	0	42	1	0	2	30's	5	30's	6	0	0	0	0	0	0	0	0	0	0	0	0	0	7	0	39	38	1	40	3	2	0	1	1	1	1	1	0	7	0	Tonsillitis, pharyngitis
156	0	27	0	0	2	20's	5	30's	5	1	1	0	1	1	0	0	1	0	0	0	0	0	5	0	39	38.5	1	40	1	2	1	0	1	1	0	0	0	0	0	URTI
157	1	113	0	0	2	30's	2			0	0	0	1	0	0	0	0	0	1	0	0	0	6	0	38.5	38.4	1	39	1	1	0	1	2	1	1	1	0	6	0	Acute pyelonephritis (e. Coli)
158	0	100	1	0	1	20's	3			1	0	1	0	0	0	0	0	1	1	0	0	0	1	1	39.5	38	1	39	1	2	2	1	2	1	1	0	0	7	0	Febrile zeizures/epilepsy
159	0	51	1	0	2	30's	1	30's	3	0	1	0	0	1	0	0	0	1	0	0	1	0	2	1	40	38.3	1	42	1	2	2	1	2	1	0	0	0	0	0	Pharyngitis, tonsillitis
160	0	144	1	0	2	30's	4	30's	3	0	0	0	1	0	0	0	0	1	1	1	1	0	1	1	39	38	1	39	1	0	1	0	1	1	0	1	0	0	0	Streptococcal tonsillitis
161	1	212	1	0	2	50's	5	40's	5	0	0	0	0	0	0	0	0	1	1	0	0	0	1	1	39	38.8	1	39.9	1	2	2	0	2	1	1	1	0	3	0	Right sided pneumonia
162	1	42	0	1	1			30's	5	1	0	0	0	0	0	0	0	0	0	0	0	0	2	1	38.5	38.5	1	40	1	2	2	0	1	1	0	1	0	0	0	left sided pneumonia, acute otitis media

## Sheet: variables
Patient No.	Diagnosed with SBI?	Age (months)	Gender	Parent or guardian filling the questionnaire	Number of children in the family	Age ragne of the mother, years	Education of the mother	Age ragne of the father, years	Education of the father	Rapid or superficial breathing	Grunting, moaning	Changed skin color	Rejection of favourite activities or toys	Inconsolable crying	Atypical cry	Screaming	Irritability	Drowsiness	Decreased appetite or refusal of food	Refusal of drinks	Reduced urine output	Changed smell of urine	Different illness (Likert scale)	Different illness (yes/no/unsure)	What is a considerably high temperature	At what body temperature parents give antipyretics	Is there such thing as dangerous/life threatening elevation of body temperature	Dangerous/life threatening elevation of body tempreature	IS elevated body temperature indicative of serious illness	Gut feeling (something is wrong)	Sense of reassurance	Red flag symptoms	Doctor	Blood tests taken	Hospitalized	Antibiotics prescribed	Readmission	Duration of hospitalization, days	admission to ICU	Diagnosis
	1=yes		1=male	1=father		20's = 20-29	1=elementary school	20's = 20-29	1=elementary school	0=not observed	0=not observed	0=not observed	0=not observed	0=not observed	0=not observed	0=not observed	0=not observed	0=not observed	0=not observed	0=not observed	0=not observed	0=not observed	1=definitely	1=yes			1=yes		1=yes	1=yes	1=yes	1=present	1=certified paediareician	1=yes	1=yes	1=yes	1=yes	1=yes	1=yes
	0=no		0=female	0=mother		30's = 30-39	2=high school	30's = 30-39	2=high school	1=observed	1=observed	1=observed	1=observed	1=observed	1=observed	1=observed	1=observed	1=observed	1=observed	1=observed	1=observed	1=observed	2=probably	0=no			2=no		2=no	0=no	0=no	0=absent	2=paediatric resident	0=no	0=no	0=no	0=no	0=no	0=no
				2=other		40's = 40-49	3=vocational school	40's = 40-49	3=vocational school	(according to parents)	(according to parents)	(according to parents)	(according to parents)	(according to parents)	(according to parents)	(according to parents)	(according to parents)	(according to parents)	(according to parents)	(according to parents)	(according to parents)	(according to parents)	3=more likely yes than no	2=unsure			3= I don't know		3=other symptoms must be evaluated in addition to body temperature	2=unsure	2=unsure	(as noted by the clinician)
						50's = 50-59	4= unfinished undergraduate higher education	50's = 50-59	4= unfinished undergraduate higher education														4=unsure	Derived from likert scale:					4=I don't know	During statistical analysis, "unsure" was considered equal to "no"	During statistical analysis, "unsure" was considered equal to "no"
						60's = 60-69	5=bachelor's degree	60's = 60-69	5=bachelor's degree														5=more likely no than yes	1-3=yes
							6=master's degree		6=master's degree														6=probably not	4=unsure
							7=PhD or doctoral degree		7=PhD or doctoral degree														7=definitely not	5-7=no
							8=medical education		8=medical education															During statistical analysis, "unsure" was considered equal to "no"
